# Supplementary material for: Towards Controlling the Local Bone Tissue Remodeling—Multifunctional Injectable Composites for Osteoporosis Treatment
Source: Int J Mol Sci. 2023 Mar 4;24(5):4959. doi: 10.3390/ijms24054959 (PMC10002562; doi:10.3390/ijms24054959)
Supplement: Supplementary file 1 [file ijms-24-04959-s001.zip]

Archive with 1 entries (1 files):
- ijms-2235192-supplementary.pdf
